# Supplementary material for: Model learning to identify systemic regulators of the peripheral circadian clock
Source: Bioinformatics. 2021 Jul 12;37(Suppl 1):i401–9. doi: 10.1093/bioinformatics/btab297 (PMC8557835; doi:10.1093/bioinformatics/btab297)
Supplement: btab297_Supplementary_Data [file btab297_supplementary_data.zip]

Archive with 4 entries (4 files):
- MARTINELLI.116.sup.1.pdf
- __MACOSX/._MARTINELLI.116.sup.1.pdf
- MARTINELLI.116.sup.2.pdf
- __MACOSX/._MARTINELLI.116.sup.2.pdf
